# Supplementary material for: Physiological, Genome-Wide Characterization and Expression Analysis of Aquaporin Gene Family of Apocynum venetum in Response to Abiotic Stress
Source: Genes (Basel). 2026 Mar 22;17(3):352. doi: 10.3390/genes17030352 (PMC13025683; doi:10.3390/genes17030352)
Supplement: Supplementary file 1 [file genes-17-00352-s001.zip]

Archive with 1 entries (1 files):
- genes-4213071-supplementary.pdf
